# Supplementary material for: Environmental complexity is more important than mutation in driving the evolution of latent novel traits in E. coli
Source: Nat Commun. 2022 Oct 6;13:5904. doi: 10.1038/s41467-022-33634-w (PMC9537139; doi:10.1038/s41467-022-33634-w)
Supplement: Supplementary file 4 — Source Data [file 41467_2022_33634_MOESM4_ESM.xlsx]

## Sheet: Figure1A
Wild-type ancestor could not grow	Mutator ancestor could not grow
1,10-Phenanthroline	1,10-Phenanthroline
1-chloro-2,4-dinitrobenzene	2,4-Dinitrophenol
1-hydroxy pyridine-2-thione	2-Nitroimidazole
2,2-Dipyridyl	3,4-Dimethoxy-benzyl alcohol
2,4-Dinitrophenol	3,5-Dinitro-benzene
2-Nitroimidazole	4-aminopyridine
3,4-Dimethoxy-benzyl alcohol	4-Hydroxy-coumarin
3,5-Dinitro-benzene	8-Hydroxy-quinoline
4-aminopyridine	Alexidine
4-Hydroxy-coumarin	Amitriptyline
5,7-Dichloro-8-hydroxyquinoline	Atropine
8-Hydroxy-quinoline	Benzethonium chloride
Alexidine	Cadmium chloride
Amitriptyline	Chloramphenicol
Antimony(III)chloride	Chlorpromazine
Atropine	Cinnamic acid
Azathioprine	Cobalt chloride
Benzethonium chloride	Coumarin
Blasticidin S	Cupric chloride
Boric acid	D,L-Propranolol
Cadmium chloride	D,L-Thioctic acid
Carbenicillin	Dodecyltrimethyl ammonium bromide
Cefotaxime	Dodine
Cefuroxime	Domiphen bromide
Cetylpyridinium chloride	D-serine
Chlorpromazine	Gallic acid
Cinnamic acid	Guanidine hydrochloride
Cinoxacin	Iodo acetate
Cloxacillin	Josamycin
Ciprofloxacin	Lidocaine
Cobalt chloride	Lithium chloride
Collistin	Minocycline
Coumarin	Niaproof
Cupric chloride	Nickel chloride
D,L-Propranolol	Ornidazole
D,L-Thioctic acid	Orphenadrine
Diamide	Oxycarboxin
Dodecyltrimethyl ammonium bromide	Phenethicillin
Dodine	Phenylarsine oxide
Domiphen bromide	Pridinol
D-serine	Proflavine
Enoxacin	Promethazine
Fusaric acid	Puromycin
Gallic acid	Rolitetracycline
Glycine hydroxamate	Sanguinarine
Harmane	Semicarbazide
Hygromycin B	Sodim metavanadate
Iodo acetate	Sodium azide
Josamycin	Sodium bromate
Ketoprofen	Sodium Caprylate
L-Aspartic-B-hydroxamate	Sodium metasilicate
Lauryl sulfobetaine	Sodium nitrite
Lawsone	Sodium orthovanadate
Lidocaine	Sodium salicylate
Lithium chloride	sodium-m-periodate
Lomefloxacin	Spectinomycin
Minocycline	Tetrazolium violet
Nafcillin	Thiamphenicol
Nalidixic acid
Nickel chloride
Norfloxacin
Novobiocin
Ofloxacin
Orphenadrine
Oxacillin
Oxycarboxin
Patulin
Phenethicillin
Phenylarsine oxide
Polymyxin B
Pridinol
Promethazine
Puromycin
Sanguinarine
Semicarbazide
Sodim metavanadate
Sodium azide
Sodium bromate
Sodium Caprylate
Sodium cyanate
Sodium metasilicate
Sodium nitrite
Sodium orthovanadate
Sodium salicylate
Sodium selenite
Sodium tungstate
Sodium-m-arsenite
sodium-m-periodate
Spectinomycin
Spiramycin
Tetrazolium violet
Thiamphenicol
Trimethoprim
Tylosin
Vancomycin

## Sheet: Figure 1B
Evolution environment	Strain	No of Mutations
amp	Wild type	1
amp	Wild type	2
amp	Mutator	14
amp	Mutator	19
azi	Wild type	2
azi	Wild type	4
azi	Mutator	14
azi	Mutator	14
nal	Wild type	6
nal	Wild type	3
nal	Mutator	13
nal	Mutator	29
strep	Wild type	4
strep	Wild type	4
strep	Mutator	16
strep	Mutator	11
tri	Wild type	9
tri	Wild type	5
tri	Mutator	81
tri	Mutator	98

## Sheet: Figure 1C
Evolution environment	Strain	No of novel traits
amp	Wild type	4
azi	Wild type	2
nal	Wild type	2
strep	Wild type	3
tri	Wild type	1
amp	Mutator	3
azi	Mutator	2
nal	Mutator	1
strep	Mutator	4
tri	Mutator	0

## Sheet: Figure 2B
No of antibiotics in the evolution environment	No of novel traits evolved in the Wild type strain	No of novel traits evolved in the Mutator strain
1	4	3
1	2	2
1	2	1
1	3	4
1	1	0
3	6	5
3	5	4
5	10	6

## Sheet: Figure 3A
Evolution environment	Strain	Mutations
Simple	Mutator	14
Simple	Mutator	14
Simple	Mutator	13
Simple	Mutator	16
Simple	Mutator	19
Simple	Mutator	14
Simple	Mutator	29
Simple	Mutator	11
Simple	Mutator	81
Simple	Mutator	98
Complex	Wild-type	13
Complex	Wild-type	19
Complex	Wild-type	19
Complex	Wild-type	15
Complex	Wild-type	20
Complex	Wild-type	16

## Sheet: Figure 3B
Evolution environment	Strain	No of novel traits evolved
Simple	Mutator	3
Simple	Mutator	2
Simple	Mutator	1
Simple	Mutator	4
Simple	Mutator	0
Complex	Wild type	6
Complex	Wild type	5
Complex	Wild type	10

## Sheet: Figure 3C
Gene	Evolution environment	Strain	Frequency of mutations
folA/E/C	Complex	Wild type	1
gyrA	Complex	Wild type	1.16667
amiC	Complex	Wild type	0.5
ftsI	Complex	Wild type	0.25
topA	Complex	Wild type	0.166667
ampC	Complex	Wild type	0.25
frdD	Complex	Wild type	0.25
infB	Complex	Wild type	0.25
rsmG	Complex	Wild type	0.75
rpsL/B	Complex	Wild type	0.5
rrfG	Complex	Wild type	0.25
rcsF	Complex	Wild type	0
rplD	Complex	Wild type	0
folA/E/C	Simple	Mutator	3.5
gyrA	Simple	Mutator	1
amiC	Simple	Mutator	0
ftsI	Simple	Mutator	0
topA	Simple	Mutator	0
ampC	Simple	Mutator	0
frdD	Simple	Mutator	1.5
infB	Simple	Mutator	0
rsmG	Simple	Mutator	0
rpsL/B	Simple	Mutator	1
rrfG	Simple	Mutator	0
rcsF	Simple	Mutator	0.5
rplD	Simple	Mutator	0.5

## Sheet: Figure 3D
Gene	Evolution environment	Strain	Frequency of mutations
acr	Complex	Wild type	1
phoQ	Complex	Wild type	0.666667
mdt	Complex	Wild type	0.166667
pitA	Complex	Wild type	0.833333
marR	Complex	Wild type	0.166667
sbmA	Complex	Wild type	0.5
yojI	Complex	Wild type	0.166667
emrR	Complex	Wild type	0.333333
envZ	Complex	Wild type	0.166667
rpoB	Complex	Wild type	0.166667
acr	Simple	Mutator	0
phoQ	Simple	Mutator	0.1
mdt	Simple	Mutator	0.2
pitA	Simple	Mutator	0
marR	Simple	Mutator	0.1
sbmA	Simple	Mutator	0
yojI	Simple	Mutator	0
emrR	Simple	Mutator	0
envZ	Simple	Mutator	0
rpoB	Simple	Mutator	0

## Sheet: Figure S1
Clone(s)	Mutation	Frequency
Both mutators	SNPs	15
Both mutators	Small indels	1
Both mutators	SV and large indels	1
Both mutators	Intergenic mutations	4
Mutator I	SNPs	5
Mutator I	Small indels	0
Mutator I	SV and large indels	0
Mutator I	Intergenic mutations	0
Mutator II	SNPs	2
Mutator II	Small indels	0
Mutator II	SV and large indels	1
Mutator II	Intergenic mutations	0

## Sheet: Figure S2
Populations	Evolution environment	Population replicate	GrowthRate		Selected clones	Evolution environment	GrowthRate		Other clones	Evolution environment	Clone	GrowthRate
	amp	1	0.02308			amp	0.01999			amp	1	0.03073
	amp	2	0.01812			amp	0.02087			amp	2	0.02815
	amp	3	0.02041			azi	0.01487			amp	3	0.02472
	amp	4	0.02179			azi	0.01561			amp	4	0.01968
	amp	5	0.01846			nal	0.01812			amp	5	0.02856
	amp	6	0.02425			nal	0.01805			amp	6	0.01906
	amp	7	0.02128			strep	0.02057			amp	7	0.02244
	amp	8	0.02036			strep	0.02157			amp	8	0.02425
	azi	1	0.01543			tri	0.01621			amp	9	0.01923
	azi	2	0.01713			tri	0.01698			amp	10	0.01968
	azi	3	0.0188							amp	11	0.02511
	azi	4	0.0075							amp	12	0.02776
	azi	5	0.01695							amp	13	0.00229
	azi	6	0.01478							amp	14	0.01943
	azi	7	0.01227							amp	15	0.02618
	azi	8	0.01022							amp	16	0.02877
	nal	1	0.0177							amp	17	0.01815
	nal	2	0.02531							amp	18	0.02177
	nal	3	0.02366							amp	19	0.02307
	nal	4	0.01955							amp	20	0.01952
	nal	5	0.02577							amp	21	0.01825
	nal	6	0.01563							amp	22	0.02248
	nal	7	0.00945							azi	1	0.02048
	nal	8	0.01561							azi	2	0.01429
	strep	1	0.0176							azi	3	0.00839
	strep	2	0.02231							azi	4	0.01507
	strep	3	0.02905							azi	5	0.0179
	strep	4	0.01986							azi	6	0.01946
	strep	5	0.02037							azi	7	0.02041
	strep	6	0.01602							azi	8	0.02123
	strep	7	0.02336							azi	9	0.00769
	strep	8	0.02128							azi	10	0.00781
	tri	1	0.02222							azi	11	0.00704
	tri	2	0.01405							azi	12	0.01772
	tri	3	0.01921							azi	13	0.01595
	tri	4	0.02334							azi	14	0.01825
	tri	5	0.02053							azi	15	0.01489
	tri	6	0.01727							azi	16	0.01546
	tri	7	0.01927							azi	17	0.01439
	tri	8	0.01387							azi	18	0.01983
										azi	19	0.01387
										azi	20	0.00989
										azi	21	0.00751
										azi	22	0.00807
										nal	1	0.02856
										nal	2	0.02499
										nal	3	0.02847
										nal	4	0.02083
										nal	5	0.01086
										nal	6	0.02203
										nal	7	0.01973
										nal	8	0.02095
										nal	9	0.02047
										nal	10	0.01876
										nal	11	0.02144
										nal	12	0.02676
										nal	13	0.02144
										nal	14	0.01807
										nal	15	0.01584
										nal	16	0.01514
										nal	17	0.01848
										nal	18	0.01887
										nal	19	0.01844
										nal	20	0.01788
										nal	21	0.01578
										nal	22	0.0166
										strep	1	0.01919
										strep	2	0.01587
										strep	3	0.01729
										strep	4	0.02385
										strep	5	0.01752
										strep	6	0.02026
										strep	7	0.01966
										strep	8	0.01531
										strep	9	0.01571
										strep	10	0.01613
										strep	11	0.01671
										strep	12	0.01621
										strep	13	0.01719
										strep	14	0.01465
										strep	15	0.01469
										strep	16	0.01542
										strep	17	0.01645
										strep	18	0.01641
										strep	19	0.01638
										strep	20	0.01524
										strep	21	0.01528
										strep	22	0.01418
										tri	1	0.01722
										tri	2	0.01283
										tri	3	0.01189
										tri	4	0.01819
										tri	5	0.01824
										tri	6	0.01621
										tri	7	0.01778
										tri	8	0.01486
										tri	9	0.01886
										tri	10	0.02031
										tri	11	0.01974
										tri	12	0.01602
										tri	13	0.01772
										tri	14	0.0171
										tri	15	0.01792
										tri	16	0.02099
										tri	17	0.02367
										tri	18	0.01933
										tri	19	0.01844
										tri	20	0.01564
										tri	21	0.01429
										tri	22	0.01455

[truncated: 17 more sheets: Figure S3, Figure S4A, Figure S4B, Figure S5A, Figure S5B, Figure S6A, Figure S6B, Figure S6C, Figure S6D, Figure S7A, Figure S7B, Figure S7C, Figure S7D, Figure S8A, Figure S8B, Figure S8C, Figure S8D]
